# Supplementary material for: Bentonite-Clarified White Wine: Linking Clay Physico-Chemical Properties to Protein Removal Efficiency and Wine Matrix Alterations
Source: Molecules. 2025 Oct 17;30(20):4117. doi: 10.3390/molecules30204117 (PMC12565947; doi:10.3390/molecules30204117)
Supplement: Supplementary file 1 [file molecules-30-04117-s001.zip]

Archive with 1 entries (1 files):
- molecules-3928219-supplementary.pdf
